# Supplementary material for: Lanthanum Carbonate Opacities—A Systematic Review
Source: Diagnostics (Basel). 2022 Feb 11;12(2):464. doi: 10.3390/diagnostics12020464 (PMC8871341; doi:10.3390/diagnostics12020464)
Supplement: Supplementary file 1 [file diagnostics-12-00464-s001.zip]

Archive with 1 entries (1 files):
- diagnostics-1586094-supplementary.pdf
